# Supplementary material for: Comparison of 30-Day Readmission Between Early and Late Catheter Directed Thrombolysis for Acute Pulmonary Embolism in the United States
Source: J Cardiovasc Dev Dis. 2025 Mar 27;12(4):118. doi: 10.3390/jcdd12040118 (PMC12027995; doi:10.3390/jcdd12040118)
Supplement: Supplementary file 1 [file jcdd-12-00118-s001.zip]

Archive with 1 entries (1 files):
- jcdd-3479042-supplementary.pdf
